# Supplementary material for: A Pan-Cancer Atlas of Differentially Interacting Hallmarks of Cancer Proteins
Source: J Pers Med. 2022 Nov 17;12(11):1919. doi: 10.3390/jpm12111919 (PMC9695992; doi:10.3390/jpm12111919)
Supplement: Supplementary file 1 [file jpm-12-01919-s001.zip]

Archive with 3 entries (3 files):
- jpm-2016785-Table S1.xlsx
- jpm-2016785-Table S2.xlsx
- jpm-2016785-Table S3.xlsx
