# Supplementary material for: A Pan-Cancer Atlas of Differentially Interacting Hallmarks of Cancer Proteins
Source: J Pers Med. 2022 Nov 17;12(11):1919. doi: 10.3390/jpm12111919 (PMC9695992; doi:10.3390/jpm12111919)
Supplement: Supplementary file 1 [file jpm-12-01919-s001.zip › jpm-2016785-Table S1.xlsx]

## Sheet: DIHCP-centered modules
CANCER	MODULE (m)	NODE NUMBER	NODES
BRCA	CAV1	22	ACTB, AR, CAV2, CTNNB1, EGFR, ESR1, F2R, GJA1, ID1, NOS3, PDGFRA, PDGFRB, PLD2, PPARG, PPP1CA, PPP2CA, PTGS2, SCP2, TGFBR1, TRAF2, UBC, VAV2
BRCA	CLTC	18	AP1G1, ARRB1, ATG16L1, CDK2, CLTA, CLTB, CLTC, EP300, EPS15, ERG, FBXW11, GGA1, GGA2, HGS, HIP1, PICALM, SRC, STAM
BRCA	CTNNA1	13	ACTN1, APC, ARRB2, BTRC, CDH2, CDH3, CDH5, CSNK2A1, CTNNB1, EGFR, FBXW11, VCL
BRCA	FN1	15	C1QB, CD44, FASLG, FN1, GAPDH, GRB2, GSTP1, HSPG2, IGFBP3, ITGA5, ITGB1, MYH9, TLN1, TNC, VHL
BRCA	KIT	17	CBL, CRKL, CSF1R, GRB2, IL7R, KIT, KITLG, LYN, MPDZ, PIK3R1, PLCG1, PTPN11, PTPN6, SOCS1, SOCS6, STAT1, TEC
BRCA	MAPKAPK2	13	AKT1, CSNK2B, DDX5, HSPB1, MAPK1, MAPK11, MAPK14, MAPK3, MAPKAPK2, MAPKAPK5, PLK1, SHC1, YWHAZ
BRCA	PCNA	54	ALDOA, CCNB1, CDK2, CDKN1A, EGFR, ENO1, EP300, GAPDH, LIG1, MCL1, MSH2, MSH6, PCNA, PGAM1, PGK1, RFC2, RFC4, RPA1, APEX2, BRCA1, CCNA2, CCND1, CDC25C, CDK4, CDKN2A, CREBBP, DNMT1, EXO1, FANCD2, FEN1, GADD45A, GADD45G, HDAC1, MDM2, MSH3, MUTYH, PARP1, PMS2, POLB, POLD1, POLD2, POLD3, POLD4, POLE, POLL, RAD21, RFC1, RFC3, RFC5, SMARCAD1, TDG, TFAP4, TP53, XRCC1
BRCA	POMP	10	POMP, PSMA1, PSMA2, PSMA4, PSMA5, PSMA6, PSMA7, PSMB2, PSMB4, PSMB9
BRCA	PPP1CA	29	ACTB, AKT1, BCL2L1, BCL2L2, BRCA1, CAV1, CDK4, ESR1, GSK3B, GYS1, HDAC1, HSPA8, IKBKB, NONO, POLR2E, PPP1CB, PPP1CC, PPP2R5C, RB1, RIF1, SCRIB, SFPQ, SFRP1, SHOC2, TP53BP2, WWTR1, YAP1, ZFYVE16, ZFYVE9
BRCA	PSMcomp	53	ABL1, ABL2, BRCA1, BTRC, CUL1, DLD, FBXO25, HIF1A, ID1, MDM2, PLK1, POMP, PPP3R1, PSMA1, PSMA2, PSMA3, PSMA4, PSMA5, PSMA6, PSMA7, PSMA8, PSMB1, PSMB10, PSMB2, PSMB3, PSMB4, PSMB5, PSMB6, PSMB7, PSMB8, PSMB9, PSMC1, PSMC2, PSMC3, PSMC4, PSMC5, PSMC6, PSMD1, PSMD11, PSMD12, PSMD13, PSMD14, PSMD2, PSMD3, PSMD4, PSMD6, PSMD7, PSME2, PSME3, PSME4, TCF3, TNFRSF21, UBC
BRCA	STAT1	28	BRCA1, CREBBP, EGFR, EP300, JAK2, PIAS1, PTK2, SRC, STAT1, STAT3, ERBB2, IFNAR2, IFNGR1, IL27RA, IRF9, JAK1, KIT, MAVS, MTOR, NR1H3, PPARG, PRKCD, PRMT1, PTPN2, RXRA, STAT2, TRADD, XPO1
COAD	CDC37	27	ABL2, AKT1, ARAF, BRAF, CDC25C, CDC37, CDK1, CDK4, CHUK, CTTN, EGFR, FER, FGFR3, HSP90AA1, HSP90AB1, IKBKB, IKBKE, IKBKG, MAP3K11, NOS3, NTRK1, PPP5C, PSEN1, RAF1, RPS6KA6, SKP1, STK11
COAD	CTNNB1	83	AKT1, AMER1, APC, APC2, AR, AXIN1, BRCA1, BTRC, CACYBP, CAV1, CBL, CCNA2, CCNE1, CDC73, CDH1, CDH2, CDH3, CDH5, CDK2, CHD8, CHUK, CREBBP, CTBP1, CTNNA1, CTNNA3, CTNNB1, CTNNBIP1, CTNND1, DDX5, DVL1, EGFR, EP300, ERBB2, EZH2, FBXW11, FHIT, FOXO4, FUS, FYN, GSK3A, GSK3B, HDAC1, HNF4A, HNRNPA2B1, IKBKB, KAT2A, KAT2B, KMT2A, KMT2D, LATS2, LEF1, MAGI1, MAP3K2, MAPK8, MAPK9, MEN1, NDRG1, NFKB1, NONO, N…
COAD	GNB2	10	ESR1, GNAI3, GNB2, GNG10, GNG12, GNG2, GNG3, GNG4, GNG7, GNGT2
COAD	JUN	48	ABL1, ATF2, ATF4, BCL3, BCL6, BRCA1, CREB1, CREB5, CREBBP, CSNK2A1, DDIT3, EP300, ESR1, ETS1, ETS2, EWSR1, FBXW7, FOS, FOSL1, GSK3B, HIF1A, HSP90AA1, ITCH, JUN, MAPK1, MAPK10, MAPK8, MAPK9, NCOA1, NCOR2, NFATC1, NFATC2, NFE2L2, PIAS1, PIAS2, PPP2R2D, PPP3CA, PPP3CB, PRKD1, RB1, SIRT1, SMAD2, SMAD3, SP1, STAT3, TGIF1, UBC, UBE2I
COAD	MYC	54	AXIN1, BCL2, BLM, BRCA1, BTRC, CDC73, CDK4, CDKN1B, CDKN2A, CREBBP, DNMT3A, EP300, FANCD2, FBXW7, GSK3A, GSK3B, HDAC1, HDAC2, HDAC3, HSPB1, KAT2A, LMNA, MAPK1, MAPK8, MAX, MEN1, MLH1, MSH2, MSH6, MYC, MYC, NFE2L2, NONO, PAK2, PLK1, POLE, PPP2CA, PSMA1, PSMC3, PSMD2, RAF1, RELA, RUVBL1, SIRT1, SKP1, SKP2, SMAD2, SMAD3, SP1, TIAM1, TP73, TUBA4A, USP7, XPO1
COAD	NONO	12	AR, CTNNB1, ERG, FUS, HDAC1, HEY1, LMNA, MYC, NONO, PPP1CA, RNF43, SFPQ
COAD	PSMBcomp	33	POMP, PSMA1, PSMA2, PSMA3, PSMA4, PSMA5, PSMA6, PSMA7, PSMA8, PSMB1, PSMB10, PSMB2, PSMB3, PSMB4, PSMB5, PSMB7, PSMB9, PSMC1, PSMC2, PSMC4, PSMC5, PSMC6, PSMD1, PSMD11, PSMD12, PSMD13, PSMD14, PSMD2, PSMD3, PSMD4, PSMD6, PSMD7, PSME1
COAD	YWHAcomp	39	ABL1, ARAF, BAD, BAIAP2, BRAF, CBL, CDC25B, CDC25C, CGN, CRTC2, EPB41L2, EPB41L3, ERC1, EXO1, FRMD6, HDAC4, IGF1R, IRS2, IRS4, KIF23, LATS2, MAP3K2, MDM4, PAK4, PARD3, PARD6B, PDPK1, PRKCI, RABEP1, RAF1, TJP2, TNFAIP3, YAP1, YWHAB, YWHAE, YWHAG, YWHAH, YWHAQ, YWHAZ
HNSC	APEX1	11	APEX1, EGFR, EP300, FEN1, MDM2, MUTYH, POLB, SIRT1, TFAP4, TP53, XRCC1
HNSC	CAV1	23	ACTB, AR, CAV1, CAV2, CTNNB1, EGFR, ESR1, F2R, GJA1, ID1, NOS3, PDGFRA, PDGFRB, PLD2, PPARG, PPP1CA, PPP2CA, PTGS2, SCP2, TGFBR1, TRAF2, UBC, VAV2
HNSC	CD44	10	CD44, EGFR, FGFR1, FN1, FYN, LCK, NF2, SRC, TGFBR1, VCAN
HNSC	CDC42	21	AGAP2, BAIAP2, BIRC2, CBL, CDC42, IQGAP1, MAP3K11, MAP3K4, PAK1, PAK2, PAK3, PAK4, PAK6, PARD6A, PARD6B, PARD6G, PLD1, RAP1A, TRAF2, WAS, WASL
HNSC	CTTN	12	ARRB2, CASP3, CDC37, CTTN, EGFR, FER, KEAP1, MYLK, PXN, SIRT1, SYK, WASL
HNSC	DDX5	12	AIRE, AKT1, DDX5, EP300, ESR1, EZH2, HDAC2, HDAC3, PIAS1, PSMA3, SUZ12, TRIM25
HNSC	EGFR	11	APEX1, CAV1, CD44, CTTN, EGFR, HLA-A, PCNA, SEC61A1, STAT1, YWHAB, YWHAQ
HNSC	FLNA	14	ARRB2, BRCA1, BRCA2, FLNA, FLNB, GP1BA, HSP90AB1, ICAM1, ITGB1, LMNA, MYH9, RALA, TRAF2, VHL
HNSC	FN1	13	CD44, FASLG, FN1, GAPDH, GRB2, GSTP1, HSPG2, IGFBP3, ITGA5, MYH9, TLN1, TNC, VHL
HNSC	HIF1A	28	ARNT, CREBBP, EP300, F12, HDAC1, HDAC2, HDAC3, HDAC4, HIF1A, HNF4A, HSP90AA1, HSP90AB1, HSPA1L, IKBKG, KAT2B, LAMP2, MDM2, PLD1, PLD2, PSMA7, RB1, SMAD3, SP1, SPRY2, STAT3, TP53, TRAF6, VHL
HNSC	HNRNPA2B1	10	BRCA1, CSNK2A1, CTNNB1, ERG, ESR1, FBXW11, HNRNPA2B1, LMNA, PSMA3, VHL
HNSC	ITGB1	13	ANGPT2, DAG1, FLNA, ILK, ITGA6, ITGA9, ITGB1, MAP4K4, PRKCA, PTK2, PXN, TUBA1A, YWHAB
HNSC	PCNA	55	ALDOA, APEX2, BRCA1, CCNA2, CCNB1, CCND1, CDC25C, CDK2, CDK4, CDKN1A, CDKN2A, CREBBP, DNMT1, EGFR, ENO1, EP300, EXO1, FANCD2, FEN1, GADD45A, GADD45G, GAPDH, HDAC1, LIG1, MCL1, MDM2, MSH2, MSH3, MSH6, MUTYH, PARP1, PCNA, PGAM1, PGK1, PMS2, POLB, POLD1, POLD2, POLD3, POLD4, POLE, POLL, RAD21, RFC1, RFC2, RFC3, RFC4, RFC5, RPA1, SMARCAD1, TDG, TFAP4, TP53, XRCC1
HNSC	PPP1CA	31	ACTB, AKT1, BCL2L1, BCL2L2, BRCA1, CAV1, CDH1, CDK4, ESR1, GSK3B, GYS1, HDAC1, HSPA8, IKBKB, NONO, POLR2E, PPP1CA, PPP1CB, PPP1CC, PPP2R5C, RB1, RIF1, SCRIB, SFPQ, SFRP1, SHOC2, TP53BP2, WWTR1, YAP1, ZFYVE16, ZFYVE9
HNSC	PSMcomp	62	ABL1, ABL2, BRCA1, CDKN1A, CDKN1B, CDKN2A, CUL1, DDX5, HIF1A, HNRNPA2B1, MDM2, MDM4, MYC, PLK1, POMP, PPP3R1, PSEN1, PSMA1, PSMA2, PSMA3, PSMA4, PSMA5, PSMA6, PSMA7, PSMA8, PSMB1, PSMB10, PSMB2, PSMB3, PSMB4, PSMB5, PSMB6, PSMB7, PSMB8, PSMB9, PSMC1, PSMC2, PSMC3, PSMC4, PSMC5, PSMC6, PSMD1, PSMD11, PSMD12, PSMD13, PSMD14, PSMD2, PSMD3, PSMD4, PSMD6, PSMD7, PSMD8, PSME1, PSME2, PSME3, PSME4, SMAD…
HNSC	RAB7A	10	HNRNPK, PDHA1, RAB11B, RAB2A, RAB5A, RAB5B, RAB7A, RAB8A, RHEB, RILP
HNSC	STAT1	28	BRCA1, CREBBP, EGFR, EP300, ERBB2, IFNAR2, IFNGR1, IL27RA, IRF9, JAK1, JAK2, KIT, MAVS, MTOR, NR1H3, PIAS1, PPARG, PRKCD, PRMT1, PTK2, PTPN2, RXRA, SRC, STAT1, STAT2, STAT3, TRADD, XPO1
HNSC	TP63	14	BRCA1, BTRC, CDKN2A, DAXX, EP300, FUS, HNRNPK, ITCH, KAT2B, MDM2, RCHY1, TP53, TP63, UBE2I
HNSC	TUBA4A	12	APC, ERBB3, ICAM1, MAPT, MYC, PSMD1, TUBA1A, TUBA1C, TUBA4A, TUBB, TUBB2A, TUBB3
HNSC	TUBB	12	AKT1, BRCA1, CBL, HTRA2, TP53, TUBA1A, TUBA1C, TUBA4A, TUBB, TUBB2A, VAV1, XPO1
HNSC	YWHAcomp	77	ABL1, AKT1S1, ARAF, ARRB1, ARRB2, BAD, BAIAP2, BAX, BRAF, CALM1, CBL, CDC25A, CDC25B, CDC25C, CDKN1A, CDKN1B, CGN, CRTC2, CSNK2A1, CYLD, DAB2IP, E2F1, EGFR, EPB41L2, EPB41L3, ERC1, EXO1, FOXO3, FRMD6, HDAC4, HSPB1, IGF1R, IRS2, IRS4, ITGB1, ITGB2, KIF23, LATS2, LMNA, MAP2K1, MAP2K2, MAP3K2, MAPK7, MAPT, MDM2, MDM4, NPM1, PAK4, PARD3, PDPK1, PFKFB2, PGK1, PIK3R2, PRKCQ, PRKCZ, PRKD1, PSMA3, RABEP1…
KIRC	CCND1	23	AR, BRCA1, BTRC, CCND1, CDK1, CDK2, CDK4, CDK6, CDKN1A, CDKN1B, CDKN2A, CUL1, EP300, ESR1, HDAC1, HDAC3, HSPA8, NCOA1, PCNA, RB1, SKP1, STAT3, THRB
KIRC	ITGB1	12	ANGPT2, DAG1, FLNB, ILK, ITGA9, ITGAV, ITGB1, MAP4K4, MMP2, PRKCA, PTK2, PXN
KIRC	NFKBIA	23	ABL1, ARRB1, ARRB2, BTRC, CHUK, CSNK2B, CUL1, FBXW11, IKBKB, IKBKG, MTOR, NCOR2, NFKB1, NFKB2, NFKBIA, NFKBIB, REL, RELA, RELB, RPS6KA1, SKP1, TP53, UBE2I
KIRC	NPM1	21	AKT1, BRCA1, CDKN2A, CTCF, DDX3X, ELF4, ERG, ESR1, GAPDH, GRB2, HMGA2, MDM2, NPM1, PLCG1, PSMC4, RELA, RPS6, SP1, TP53, UBC, YWHAQ
KIRC	VIM	13	AKT1, CAPN1, FABP4, GFAP, HTRA2, MEN1, NOD2, PKN1, PLA2G2A, SIRT6, VIM, YWHAQ, YWHAZ
KIRP	HSPB1	23	AKT1, CFTR, DAXX, DFFA, ESR1, G6PD, GATA1, GSTO1, HSPB1, ILK, IRS4, MAPKAPK2, MAPKAPK3, MAPKAPK5, MYC, PGM2, PLG, PPM1A, PRKD1, TP53, UBE2I, UNG, YWHAQ
KIRP	MET	10	CBL, DCN, EGFR, GAB1, GGA3, GRB2, HGF, HSP90AA1, MET, MET, SOCS1
LIHC	ENO1	13	BRCA1, CAT, ENO1, ENO3, FYN, GAPDH, HDAC1, PCNA, PGK1, SRC, TPI1, TRIM25, YWHAZ
LIHC	GAPDH	22	AR, CCNB1, CDKN1A, EGFR, ENO1, FN1, GAPDH, HSP90AA1, HSP90AB1, MAPK7, NPM1, PCNA, PGAM1, PGK1, PLD2, PRKCI, RPA2, SIAH1, SIRT1, SLC2A4, TPI1, TRIM25
LIHC	HSP90AA1	92	ABL1, AKT1, AKT2, ALK, AMHR2, APAF1, AR, ARAF, BCL2, BLM, BRAF, BRCA1, BTK, CACYBP, CDC37, CDC73, CDK2, CDK4, CFTR, CHEK1, CHUK, CSNK1A1, CSNK2A1, CUL1, DDR2, EGFR, EPHA2, ERBB2, ERBB3, ERN1, ESR1, ESRRB, FASN, FES, FGFR3, FGR, FYN, GAPDH, GNA12, GRK6, GSK3A, HIF1A, HSP90AA1, HSP90AB1, HSPA1A, HSPA1B, HSPA8, IKBKG, IRAK1, IRF3, IRS4, JUN, KEAP1, LCK, MAP3K11, MAP3K14, MAP3K8, MDM2, MET, MYLK2, MY…
LIHC	HSP90AB1	22	CACYBP, CDC37, CDK2, CDK4, EGFR, ESRRB, FGFR3, FLNA, GAPDH, GNAI2, HIF1A, HSP90AA1, HSP90AB1, HSPA1A, KEAP1, MAPK7, MYH9, PPP5C, PTEN, RPS6, TUBA1A, YWHAE
LIHC	HSP90B1	10	BIRC2, CACYBP, CALR, CLU, EGFR, HSP90B1, MDM2, STAT3, SUGT1, TP53
LIHC	HSPA8	30	ABL1, AMT, ARRB1, ARRB2, BAG4, BRCA1, CCND1, CDH1, CFTR, EGFR, EP300, ERG, ESR1, HSP90AA1, HSPA1A, HSPA2, HSPA8, LAMP2, MAPT, MDM2, PPP1CA, PPP1CC, PTEN, RAF1, SHC1, SUGT1, TP53, TRIM25, TUBA1A, VHL
LIHC	HSPB1	24	AKT1, CALR, CFTR, DAXX, DFFA, ESR1, G6PD, GATA1, GSTO1, HSPB1, ILK, IRS4, MAPKAPK2, MAPKAPK3, MAPKAPK5, MYC, PGM2, PLG, PPM1A, PRKD1, TP53, UBE2I, UNG, YWHAQ
LIHC	PSMB4	31	CUL1, POMP, PSMA1, PSMA2, PSMA3, PSMA4, PSMA5, PSMA6, PSMA8, PSMB1, PSMB10, PSMB2, PSMB4, PSMB5, PSMB6, PSMB7, PSMB8, PSMB9, PSMC2, PSMC3, PSMC5, PSMD1, PSMD11, PSMD12, PSMD13, PSMD14, PSMD2, PSMD3, PSMD6, PSMD7, SMAD1
LIHC	TUBB	12	AKT1, BRCA1, CBL, HTRA2, TP53, TUBA1A, TUBA1C, TUBA4A, TUBB, TUBB2A, VAV1, XPO1
LUAD	APEX1	11	APEX1, EGFR, EP300, FEN1, MDM2, MUTYH, POLB, SIRT1, TFAP4, TP53, XRCC1
LUAD	CAV1	23	ACTB, AR, CAV1, CAV2, CTNNB1, EGFR, ESR1, F2R, GJA1, ID1, NOS3, PDGFRA, PDGFRB, PLD2, PPARG, PPP1CA, PPP2CA, PTGS2, SCP2, TGFBR1, TRAF2, UBC, VAV2
LUAD	CDH1	23	CDC42, CDH1, CDH3, CTNNA1, CTNNB1, CTNND1, EGFR, EZR, FYN, HDAC1, HDAC2, HSPA8, IQGAP1, KEAP1, MAGI1, MDM2, NDRG1, NFE2L2, PIP5K1C, PSEN1, SKP2, SRC, VCL
LUAD	GNB1	19	AKT1, ARRB1, ESR1, GNA11, GNAI1, GNAI3, GNB1, GNG10, GNG11, GNG12, GNG13, GNG2, GNG3, GNG4, GNG7, GNGT1, GNGT2, HDAC4, MTOR
LUAD	NPM1	24	AKT1, BRCA1, CDKN1A, CDKN2A, CTCF, DDX3X, EIF3E, ELF4, ERG, ESR1, GAPDH, GRB2, HMGA2, MDM2, NPM1, PLCG1, PSMC4, RELA, RPS6, SP1, TP53, UBC, YWHAE, YWHAQ
LUAD	PCNA	44	ALDOA, APEX2, BRCA1, CCNA2, CDC25C, CDK2, CDKN2A, CREBBP, DNMT1, ENO1, EP300, EXO1, FANCD2, FEN1, GADD45G, GAPDH, LIG1, MDM2, MSH2, MSH3, MSH6, MUTYH, PCNA, PGAM1, PGK1, PMS2, POLB, POLD1, POLD2, POLD3, POLD4, POLE, POLL, RFC1, RFC2, RFC3, RFC4, RFC5, RPA1, SMARCAD1, TDG, TFAP4, TP53, XRCC1
LUAD	PPP1CA	29	ACTB, AKT1, BCL2L1, BCL2L2, BRCA1, CAV1, CDK4, ESR1, GSK3B, GYS1, HDAC1, HSPA8, IKBKB, POLR2E, PPP1CA, PPP1CB, PPP1CC, PPP2R5C, RB1, RIF1, SCRIB, SFPQ, SFRP1, SHOC2, TP53BP2, WWTR1, YAP1, ZFYVE16, ZFYVE9
LUAD	PSMcomp	48	ABL1, ABL2, BRCA1, CUL1, MDM2, PLK1, POMP, PPP3R1, PSMA1, PSMA2, PSMA3, PSMA4, PSMA5, PSMA6, PSMA7, PSMA8, PSMB1, PSMB10, PSMB2, PSMB3, PSMB4, PSMB5, PSMB6, PSMB7, PSMB8, PSMB9, PSMC1, PSMC2, PSMC3, PSMC4, PSMC5, PSMC6, PSMD1, PSMD11, PSMD12, PSMD13, PSMD14, PSMD2, PSMD3, PSMD4, PSMD6, PSMD7, PSMD8, PSME1, PSME2, PSME3, PSME4, SMAD1
LUAD	STAT1	28	BRCA1, CREBBP, EGFR, EP300, ERBB2, IFNAR2, IFNGR1, IL27RA, IRF9, JAK1, JAK2, KIT, MAVS, MTOR, NR1H3, PIAS1, PPARG, PRKCD, PRMT1, PTK2, PTPN2, RXRA, SRC, STAT1, STAT2, STAT3, TRADD, XPO1
LUAD	VIM	13	AKT1, CAPN1, FABP4, GFAP, HTRA2, MEN1, NOD2, PKN1, PLA2G2A, SIRT6, VIM, YWHAQ, YWHAZ
LUAD	YWHAG	33	ABL1, ARAF, BAIAP2, BRAF, CDC25B, CDC25C, CGN, CRTC2, EPB41L2, EPB41L3, ERC1, EXO1, FRMD6, HDAC4, IGF1R, IRS2, IRS4, KIF23, LATS2, MAP3K2, MDM4, PAK4, PARD3, RABEP1, RAF1, SFN, TJP2, YAP1, YWHAB, YWHAE, YWHAG, YWHAQ, YWHAZ
LUSC	APEX1	11	APEX1, EGFR, EP300, FEN1, MDM2, MUTYH, POLB, SIRT1, TFAP4, TP53, XRCC1
LUSC	CAV1	23	ACTB, AR, CAV1, CAV2, CTNNB1, EGFR, ESR1, F2R, GJA1, ID1, NOS3, PDGFRA, PDGFRB, PLD2, PPARG, PPP1CA, PPP2CA, PTGS2, SCP2, TGFBR1, TRAF2, UBC, VAV2
LUSC	CDH1	24	CDC42, CDH1, CDH3, CTNNA1, CTNNB1, CTNND1, EGFR, EZR, FYN, HDAC1, HDAC2, HSPA8, IQGAP1, KEAP1, MAGI1, MDM2, NDRG1, NFE2L2, PIP5K1C, PPP1CA, PSEN1, SKP2, SRC, VCL
LUSC	CTNNB1	10	CAV1, CDH1, CTNNB1, HNRNPA2B1, NDRG1, NONO, PECAM1, PTPRF, SOX2, YWHAZ
LUSC	EGFR	10	APEX1, CAV1, CDH1, CLTA, EGFR, PCNA, PTPRF, SEC61B, SFN, YWHAZ
LUSC	NFE2L2	10	BTRC, CDH1, CREBBP, EIF2AK3, FBXW11, MAPK7, NCOR2, NFE2L2, PRKCA, PRKCD
LUSC	NONO	12	AR, CTNNB1, ERG, FUS, HDAC1, HEY1, LMNA, MYC, NONO, PPP1CA, RNF43, SFPQ
LUSC	PCNA	54	ALDOA, APEX2, BRCA1, CCNA2, CCNB1, CCND1, CDC25C, CDK2, CDK4, CDKN1A, CDKN2A, CREBBP, DNMT1, EGFR, ENO1, EP300, EXO1, FANCD2, FEN1, GADD45A, GADD45G, GAPDH, HDAC1, LIG1, MCL1, MDM2, MSH2, MSH3, MSH6, MUTYH, PARP1, PCNA, PGAM1, PGK1, PMS2, POLB, POLD1, POLD2, POLD3, POLD4, POLE, POLL, RAD21, RFC1, RFC2, RFC3, RFC4, RFC5, RPA1, SMARCAD1, TDG, TFAP4, TP53, XRCC1
LUSC	POMP	14	POMP, PSMA1, PSMA2, PSMA4, PSMA5, PSMA6, PSMA7, PSMB1, PSMB2, PSMB3, PSMB4, PSMB5, PSMB7, PSMB9
LUSC	PPP1CA	31	ACTB, AKT1, BCL2L1, BCL2L2, BRCA1, CAV1, CDH1, CDK4, ESR1, GSK3B, GYS1, HDAC1, HSPA8, IKBKB, NONO, POLR2E, PPP1CA, PPP1CB, PPP1CC, PPP2R5C, RB1, RIF1, SCRIB, SFPQ, SFRP1, SHOC2, TP53BP2, WWTR1, YAP1, ZFYVE16, ZFYVE9
LUSC	PPP1CB	10	BRCA1, PPP1CA, PPP1CB, PPP1CC, PPP1R12A, PPP1R12B, PPP1R12C, PTK2, RIF1, TP53BP2
LUSC	PSMcomp	60	BTRC, CDKN1A, CDKN1B, CDKN2A, CUL1, DLD, FBXO25, FOSL1, HIF1A, MDM2, MDM4, MYC, NPM1, PLK1, POMP, PSEN1, PSMA1, PSMA2, PSMA3, PSMA4, PSMA5, PSMA6, PSMA7, PSMA8, PSMB1, PSMB10, PSMB2, PSMB3, PSMB4, PSMB5, PSMB6, PSMB7, PSMB8, PSMB9, PSMC1, PSMC2, PSMC3, PSMC4, PSMC5, PSMC6, PSMD1, PSMD11, PSMD12, PSMD13, PSMD14, PSMD2, PSMD3, PSMD4, PSMD6, PSMD7, PSMD8, PSME1, PSME2, PSME3, PSME4, SMAD1, TCF3, TNF…
LUSC	SFN	17	ARAF, BAD, BRAF, EGFR, EIF2S1, EIF4B, EXO1, HDAC4, MAP3K2, MDM2, PLK4, RAF1, SFN, TP53, YWHAG, YWHAQ, YWHAZ
LUSC	SOX2	10	ARID1A, CHD4, CTNNB1, CUX1, HDAC3, NCOR1, POU5F1, SETD7, SOX2, USP7
LUSC	TP63	14	BRCA1, BTRC, CDKN2A, DAXX, EP300, FUS, HNRNPK, ITCH, KAT2B, MDM2, RCHY1, TP53, TP63, UBE2I
LUSC	TUBB	12	AKT1, BRCA1, CBL, HTRA2, TP53, TUBA1A, TUBA1C, TUBA4A, TUBB, TUBB2A, VAV1, XPO1
LUSC	VIM	13	AKT1, CAPN1, FABP4, GFAP, HTRA2, MEN1, NOD2, PKN1, PLA2G2A, SIRT6, VIM, YWHAQ, YWHAZ
LUSC	YWHAG	34	ABL1, ARAF, BAIAP2, BRAF, CDC25B, CDC25C, CGN, CRTC2, EPB41L2, EPB41L3, ERC1, EXO1, FRMD6, HDAC4, IGF1R, IRS2, IRS4, KIF23, LATS2, MAP3K2, MDM4, PAK4, PARD3, RABEP1, RAF1, SFN, TJP2, YAP1, YWHAB, YWHAE, YWHAG, YWHAH, YWHAQ, YWHAZ
PRAD	CALM1	18	AKT1, AR, CALM1, CSNK2A1, CSNK2B, EGFR, GP6, IQGAP1, KRAS, MYLK, NOS3, RALA, RALB, SLC9A1, SYK, TSC2, YWHAE, YWHAQ
PRAD	CAV1	19	ACTB, AR, CAV1, CAV2, EGFR, ESR1, F2R, NOS3, PDGFRA, PDGFRB, PLD2, PPARG, PPP2CA, PTGS2, SCP2, TGFBR1, TRAF2, UBC, VAV2
PRAD	TUBA1A	18	CYLD, DAG1, EGFR, HSP90AA1, HSP90AB1, HSPA8, HTRA2, IRS4, ITGB1, POU5F1, TUBA1A, TUBA4A, TUBB, TUBB3, TUBB6, VAV1, VHL, ZAP70
STAD	HSP90AA1	92	ABL1, AKT1, AKT2, ALK, AMHR2, APAF1, AR, ARAF, BCL2, BLM, BRAF, BRCA1, BTK, CACYBP, CDC37, CDC73, CDK2, CDK4, CFTR, CHEK1, CHUK, CSNK1A1, CSNK2A1, CUL1, DDR2, EGFR, EPHA2, ERBB2, ERBB3, ERN1, ESR1, ESRRB, FASN, FES, FGFR3, FGR, FYN, GAPDH, GNA12, GRK6, GSK3A, HIF1A, HSP90AA1, HSP90AB1, HSPA1A, HSPA1B, HSPA8, IKBKG, IRAK1, IRF3, IRS4, JUN, KEAP1, LCK, MAP3K11, MAP3K14, MAP3K8, MDM2, MET, MYLK2, MY…
STAD	HSP90AB1	22	CACYBP, CDC37, CDK2, CDK4, EGFR, ESRRB, FGFR3, FLNA, GAPDH, GNAI2, HIF1A, HSP90AA1, HSP90AB1, HSPA1A, KEAP1, MAPK7, MYH9, PPP5C, PTEN, RPS6, TUBA1A, YWHAE
STAD	HSP90B1	10	BIRC2, CACYBP, CALR, CLU, EGFR, HSP90B1, MDM2, STAT3, SUGT1, TP53
STAD	NPM1	21	AKT1, BRCA1, CDKN1A, CDKN2A, CTCF, DDX3X, EIF3E, ELF4, ERG, ESR1, GAPDH, GRB2, HMGA2, MDM2, NPM1, PLCG1, PSMC4, RELA, RPS6, SP1, TP53
STAD	PCNA	49	CCNB1, CDK2, APEX2, BRCA1, CCNA2, CDC25C, CDK4, CDKN1A, CDKN2A, CREBBP, DNMT1, EGFR, EP300, EXO1, FANCD2, FEN1, GADD45A, GADD45G, GAPDH, HDAC1, LIG1, MDM2, MSH2, MSH3, MSH6, MUTYH, PARP1, PCNA, PGAM1, PMS2, POLB, POLD1, POLD2, POLD3, POLD4, POLE, POLL, RAD21, RFC1, RFC2, RFC3, RFC4, RFC5, RPA1, SMARCAD1, TDG, TFAP4, TP53, XRCC1
STAD	PSMB3	38	PLK1, POMP, PSMA1, PSMA2, PSMA3, PSMA4, PSMA5, PSMA6, PSMA8, PSMB1, PSMB10, PSMB2, PSMB3, PSMB4, PSMB5, PSMB6, PSMB7, PSMB8, PSMC1, PSMC2, PSMC3, PSMC4, PSMC5, PSMC6, PSMD1, PSMD11, PSMD12, PSMD13, PSMD14, PSMD2, PSMD3, PSMD4, PSMD6, PSMD7, PSMD8, PSME2, PSME3, PSME4
STAD	RAC1	21	AGAP2, BAIAP2, BIRC2, C1QA, DOCK1, IQGAP1, MYD88, NCF2, PAK1, PAK2, PAK3, PAK6, PARD6A, PARD6B, PIAS3, PSAT1, RAC1, RAP1GDS1, STAT3, TIAM1, XIAP
THCA	CCND1	23	AR, BRCA1, BTRC, CCND1, CDK1, CDK2, CDK4, CDK6, CDKN1A, CDKN1B, CDKN2A, CUL1, EP300, ESR1, HDAC1, HDAC3, HSPA8, NCOA1, PCNA, RB1, SKP1, STAT3, THRB
THCA	CD44	10	CD44, EGFR, FGFR1, FN1, FYN, LCK, NF2, SRC, TGFBR1, VCAN
THCA	EZR	15	BRCA1, ERBB2, EZR, FADD, FASLG, ICAM1, ICAM2, ICAM3, L1CAM, MSN, NF2, PIK3R1, RDX, SPN, VCAM1
THCA	FN1	15	C1QB, CD44, FASLG, FN1, GAPDH, GRB2, GSTP1, HSPG2, IGFBP3, ITGA5, ITGB1, MYH9, TLN1, TNC, VHL
THCA	GNB2	10	ESR1, GNAI3, GNB2, GNG10, GNG12, GNG2, GNG3, GNG4, GNG7, GNGT2
THCA	MET	10	CBL, DCN, EGFR, GAB1, GGA3, GRB2, HGF, HSP90AA1, MET, SOCS1
UCEC	CAV1	23	ACTB, AR, CAV1, CAV2, CTNNB1, EGFR, ESR1, F2R, GJA1, NOS3, PDGFRA, PDGFRB, PLD2, PPARG, PPP1CA, PPP1CA, PPP2CA, PTGS2, SCP2, TGFBR1, TRAF2, UBC, VAV2
UCEC	FLNA	14	ARRB2, BRCA1, BRCA2, FLNA, FLNB, GP1BA, HSP90AB1, ICAM1, ITGB1, LMNA, MYH9, RALA, TRAF2, VHL
UCEC	GNB1	20	AKT1, ARRB1, ESR1, GNA11, GNAI1, GNAI3, GNAS, GNB1, GNG10, GNG11, GNG12, GNG13, GNG2, GNG3, GNG4, GNG7, GNGT1, GNGT2, HDAC4, MTOR
UCEC	NR4A1	11	AKT1, BCL2, EP300, MAPK8, NCOA1, NCOR2, NR4A1, RXRA, STAT3, TP53, VHL
UCEC	PCNA	54	ALDOA, APEX2, BRCA1, CCNA2, CCNB1, CCND1, CDC25C, CDK2, CDK4, CDKN1A, CDKN2A, CREBBP, DNMT1, EGFR, ENO1, EP300, EXO1, FANCD2, FEN1, GADD45A, GADD45G, GAPDH, HDAC1, LIG1, MCL1, MDM2, MSH2, MSH3, MSH6, MUTYH, PARP1, PCNA, PGAM1, PGK1, PMS2, POLB, POLD1, POLD2, POLD3, POLD4, POLE, POLL, RAD21, RFC1, RFC2, RFC3, RFC4, RFC5, RPA1, SMARCAD1, TDG, TFAP4, TP53, XRCC1
UCEC	PPP1CA	31	ACTB, AKT1, BCL2L1, BCL2L2, BRCA1, CAV1, CDH1, CDK4, ESR1, GSK3B, GYS1, HDAC1, HSPA8, IKBKB, NONO, POLR2E, PPP1CA, PPP1CB, PPP1CC, PPP2R5C, RB1, RIF1, SCRIB, SFPQ, SFRP1, SHOC2, TP53BP2, WWTR1, YAP1, ZFYVE16, ZFYVE9
UCEC	PSMcomp	54	ABL1, ABL2, BRCA1, BTRC, CDKN2A, CUL1, DLD, FBXO25, FOSL1, HIF1A, MDM2, MYC, PLK1, POMP, PPP3R1, PSMA1, PSMA2, PSMA3, PSMA4, PSMA5, PSMA6, PSMA7, PSMA8, PSMB1, PSMB10, PSMB2, PSMB3, PSMB4, PSMB5, PSMB6, PSMB7, PSMB8, PSMB9, PSMC1, PSMC2, PSMC3, PSMC4, PSMC5, PSMC6, PSMD1, PSMD11, PSMD12, PSMD13, PSMD14, PSMD2, PSMD3, PSMD4, PSMD6, PSMD7, PSME1, TCF3, TNFRSF21, UBC, VHL
UCEC	RHOA	24	AGAP2, ARHGAP5, ARHGEF1, ARHGEF12, BID, CDKN1B, DAAM1, DGKQ, DIAPH1, FADD, FAS, ITPR1, MAP3K1, MAPK8, PKN1, PKN2, PLCG1, PLD1, RAP1GDS1, RASSF1, RHOA, ROCK1, SMURF1, SMURF2
UCEC	SFN	17	ARAF, BAD, BRAF, EGFR, EIF2S1, EIF4B, EXO1, HDAC4, MAP3K2, MDM2, PLK4, RAF1, SFN, TP53, YWHAG, YWHAQ, YWHAZ
UCEC	VIM	13	AKT1, CAPN1, FABP4, GFAP, HTRA2, MEN1, NOD2, PKN1, PLA2G2A, SIRT6, VIM, YWHAQ, YWHAZ
