# Supplementary material for: A Pan-Cancer Atlas of Differentially Interacting Hallmarks of Cancer Proteins
Source: J Pers Med. 2022 Nov 17;12(11):1919. doi: 10.3390/jpm12111919 (PMC9695992; doi:10.3390/jpm12111919)
Supplement: Supplementary file 1 [file jpm-12-01919-s001.zip › jpm-2016785-Table S2.xlsx]

## Sheet: Dagnostic & Prognostic Analysis
CANCER	MODULE (m)	DIAGNOSTIC ANALYSIS		PROGNOSTIC ANALYSIS
		SENSITIVITY	SPECIFICITY	P-VALUE	HAZARD RATIO
BRCA	CAV1	-	-	0.0026243	1.617
BRCA	CLTC	-	-	0.0046637	1.579
BRCA	CTNNA1	-	-	0.0855791	1.319
BRCA	FN1	-	-	0.0017843	1.669
BRCA	KIT	1	0.9667	0.0163063	1.483
BRCA	MAPKAPK2	-	-	0.0013934	1.687
BRCA	PCNA	-	-	0.0003946	1.789
BRCA	POMP	-	-	0.0006695	1.735
BRCA	PPP1CA	0.9333	0.9667	1.18e-05	2.05
BRCA	PSMcomp	-	-	1e-07	2.491
BRCA	STAT1	-	-	1.77e-05	2.044
COAD	CDC37	1	1	2.84e-05	2.325
COAD	CTNNB1	1	1	3.29e-05	2.324
COAD	GNB2	1	1	0.0095754	1.682
COAD	JUN	1	0.9667	9.54e-05	2.213
COAD	MYC	1	1	0.00456	1.759
COAD	NONO	0.9667	1	0.0012252	1.903
COAD	PSMBcomp	-	-	0.0001454	2.138
COAD	YWHAcomp	1	1	0.0039	1.771
HNSC	APEX1	-	-	0.288199	1.154
HNSC	CAV1	0.9333	1	6e-07	1.982
HNSC	CD44	-	-	0.0003408	1.624
HNSC	CDC42	-	-	0.0018281	1.529
HNSC	CTTN	-	-	0.0386899	1.322
HNSC	DDX5	-	-	0.0063485	1.448
HNSC	EGFR	0.9333	1	0.0018208	1.528
HNSC	FLNA	-	-	0.0033341	1.491
HNSC	FN1	-	-	0.0029763	1.501
HNSC	HIF1A	-	-	7.33e-05	1.707
HNSC	HNRNPA2B1	-	-	0.0003954	1.614
HNSC	ITGB1	-	-	0.0020808	1.517
HNSC	PCNA	-	-	0.0018512	1.517
HNSC	PPP1CA	-	-	2.46e-05	1.775
HNSC	PSMcomp	-	-	3.2e-07	1.978
HNSC	RAB7A	-	-	0.0003606	1.619
HNSC	STAT1	-	-	0.002811	1.499
HNSC	TP63	-	-	0.0295542	1.343
HNSC	TUBA4A	-	-	0.0008728	1.572
HNSC	TUBB	-	-	0.0580667	1.292
HNSC	YWHAcomp	-	-	1e-08	2.213
KIRC	CCND1	0.9667	0.9667	3e-13	3.229
KIRC	ITGB1	-	-	3e-07	2.253
KIRC	NFKBIA	-	-	9e-11	2.857
KIRC	NPM1	-	-	3.2e-09	2.562
KIRC	VIM	-	-	8.1e-10	2.641
KIRP	HSPB1	0.9667	0.9667	0.0004915	3.231
KIRP	MET	1	1	0.0074619	2.284
LIHC	ENO1	-	-	5.03e-05	2.029
LIHC	GAPDH	-	-	1.29e-05	2.131
LIHC	HSP90AA1	0.9667	1	0.0001055	1.963
LIHC	HSP90AB1	-	-	0.0007438	1.807
LIHC	HSP90B1	-	-	0.0030829	1.672
LIHC	HSPA8	-	-	9.78e-05	1.972
LIHC	HSPB1	0.9	1	0.0003173	1.876
LIHC	PSMB4	-	-	9.5e-06	2.178
LIHC	TUBB	-	-	0.0004488	1.847
LUAD	APEX1	-	-	1.49e-05	1.886
LUAD	CAV1	-	-	0.0001182	1.764
LUAD	CDH1	-	-	0.0001462	1.753
LUAD	GNB1	-	-	1.23e-05	1.896
LUAD	NPM1	1	0.9677	1.3e-06	2.043
LUAD	PCNA	-	-	0.0007516	1.643
LUAD	PPP1CA	1	1	0.0005519	1.662
LUAD	PSMcomp	-	-	0.0014	1.603
LUAD	STAT1	1	1	4e-08	2.233
LUAD	VIM	1	1	3e-07	2.129
LUAD	YWHAG	-	-	2e-07	2.147
LUSC	APEX1	1	1	0.0765934	1.274
LUSC	CAV1	0.9667	1	0.0002449	1.648
LUSC	CDH1	1	1	0.0065391	1.445
LUSC	CTNNB1	1	1	0.0869787	1.264
LUSC	EGFR	0.9667	1	0.0121899	1.413
LUSC	NFE2L2	-	-	0.0846505	1.264
LUSC	NONO	1	1	0.0034973	1.493
LUSC	PCNA	1	1	0.0031394	1.493
LUSC	POMP	-	-	0.119164	1.237
LUSC	PPP1CA	1	1	0.0001487	1.672
LUSC	PPP1CB	0.9333	1	0.0332062	1.336
LUSC	PSMcomp	1	1	0.0005	1.604
LUSC	SFN	1	1	0.045991	1.313
LUSC	SOX2	-	-	0.0136854	1.4
LUSC	TP63	1	1	0.0355844	1.332
LUSC	TUBB	1	1	0.0226674	1.364
LUSC	VIM	1	1	0.0254902	1.356
LUSC	YWHAG	1	1	9.1e-06	1.819
PRAD	CALM1	-	-	0.069021	3.786
PRAD	CAV1	-	-	0.08448	3.506
PRAD	TUBA1A	-	-	0.117496	3.075
STAD	HSP90AA1	0.9333	1	3e-09	2.652
STAD	HSP90AB1	-	-	1.37e-05	2.078
STAD	HSP90B1	-	-	0.0006324	1.768
STAD	NPM1	-	-	0.0008531	1.726
STAD	PCNA	-	-	0.0004799	1.794
STAD	PSMB3	-	-	0.0093614	1.541
STAD	RAC1	-	-	0.0001204	1.917
THCA	CCND1	-	-	0.0004138	15.224
THCA	CD44	-	-	0.0629589	2.615
THCA	EZR	-	-	0.0001487	17.197
THCA	FN1	-	-	0.0649926	2.774
THCA	GNB2	-	-	0.0794645	2.488
THCA	MET	-	-	0.0162659	3.635
UCEC	CAV1	-	-	5.34e-05	2.418
UCEC	FLNA	-	-	0.0080987	1.736
UCEC	GNB1	1	1	5.1e-06	2.708
UCEC	NR4A1	-	-	0.0008018	2.034
UCEC	PCNA	1	0.9667	0.0010924	1.999
UCEC	PPP1CA	-	-	7.05e-05	2.348
UCEC	PSMcomp	-	-	2e-06	2.812
UCEC	RHOA	-	-	0.0022747	1.881
UCEC	SFN	0.9667	0.9667	1.5e-06	2.85
UCEC	VIM	-	-	3.4e-06	2.726
