# Supplementary material for: A Pan-Cancer Atlas of Differentially Interacting Hallmarks of Cancer Proteins
Source: J Pers Med. 2022 Nov 17;12(11):1919. doi: 10.3390/jpm12111919 (PMC9695992; doi:10.3390/jpm12111919)
Supplement: Supplementary file 1 [file jpm-12-01919-s001.zip › jpm-2016785-Table S3.xlsx]

## Sheet: Drugs targeting DIHCPs
DRUG	BRCA	COAD	HNSC	KIRC	KIRP	LUAD	LUSC	UCEC	# OF CANCERS-ASSOCIATED WITH DRUG
ABEMACICLIB	mPPP1CA	mCD37+mMYC	-	mCCND1	-	-	-	mPCNA	4
ACALABRUTINIB	-	mCD37	mCAV1+mYWHAQ	-	mMET	mSTAT1	mCDH1	mPCNA+mSFN	6
ACETAMINOPHEN	-	-	mCAV1	-	-	-	-	-	1
AFATINIB	-	mCD37	mCAV1+mYWHAQ	-	mMET	mSTAT1	mCDH1	mPCNA+mSFN	6
AFATINIB DIMALEATE	-	mCD37	mCAV1+mYWHAQ	-	mMET	mSTAT1	mCDH1	mPCNA+mSFN	6
ALECTINIB	-	-	-	-	mMET	-	-	-	1
ALPELISIB	-	-	mYWHAQ	-	-	mSTAT1	-	-	2
ALTEPLASE	-	-	-	-	mHSPB1	-	-	-	1
AMINOSALICYLATE POTASSIUM	-	-	mCAV1	-	-	-	-	-	1
AMINOSALICYLATE SODIUM	-	-	mCAV1	-	-	-	-	-	1
AMIODARONE HYDROCHLORIDE	-	mNONO	-	-	-	-	mNONO	-	2
AMLEXANOX	-	mCD37	-	-	-	-	-	-	1
APALUTAMIDE	-	mNONO	mCAV1	mCCND1	-	-	mNONO	-	4
ASPIRIN	-	-	mCAV1	-	-	-	-	-	1
AXITINIB	-	-	mCAV1	-	-	mSTAT1	-	mSFN	3
AZACITIDINE	-	mMYC	-	-	-	-	-	mPCNA	2
BALSALAZIDE DISODIUM	-	-	mCAV1	-	-	-	-	-	1
BARICITINIB	-	-	-	-	-	mSTAT1	-	-	1
BAZEDOXIFENE	mPPP1CA	mGNB2+mJUN	mCAV1	mCCND1	-	-	-	mGNB1	5
BELINOSTAT	mPPP1CA	mMYC+mNONO+mYWHCore	mYWHAQ	mCCND1	-	-	mCDH1+mNONO	mGNB1+mPCNA+mSFN	6
BENZQUINAMIDE	-	-	mCAV1	-	-	-	-	-	1
BEXAROTENE	-	-	mCAV1	-	-	mSTAT1	-	-	2
BICALUTAMIDE	-	mNONO	mCAV1	mCCND1	-	-	mNONO	-	4
BISMUTH SUBSALICYLATE	-	-	mCAV1	-	-	-	-	-	1
BORTEZOMIB	mPPP1CA	mMYC	mPSMCore+mYWHAQ	-	-	-	mPSMCore	mPCNA+mSFN	5
BOSUTINIB	-	mJUN+mYWHCore	mPSMCore+mYWHAQ	-	-	mSTAT1	mCDH1	-	4
BRENTUXIMAB VEDOTIN	-	mMYC	-	-	-	-	-	-	1
BRIGATINIB	-	mCD37+mYWHCore	mCAV1+mYWHAQ	-	mMET	mSTAT1	mCDH1	mPCNA+mSFN	6
CABAZITAXEL	-	mMYC	-	-	-	-	-	-	1
CABOZANTINIB	-	-	-	-	mMET	mSTAT1	-	-	2
CABOZANTINIB S-MALATE	-	-	-	-	mMET	-	-	-	1
CAPSAICIN	-	-	-	-	mHSPB1	-	-	-	1
CARBENOXOLONE	-	-	mCAV1	-	-	-	-	-	1
CARFILZOMIB	mPPP1CA	mMYC	mPSMCore+mYWHAQ	-	-	-	mPSMCore	-	4
CARPROFEN	-	-	mCAV1	-	-	-	-	-	1
CERITINIB	-	mYWHCore	-	-	-	-	-	-	1
CETUXIMAB	-	mCD37	mCAV1+mYWHAQ	-	mMET	mSTAT1	mCDH1	mPCNA+mSFN	6
CLOFARABINE	-	mMYC	-	-	-	-	-	mPCNA	2
CLOMIPHENE	mPPP1CA	mGNB2+mJUN	mCAV1	mCCND1	-	-	-	mGNB1	5
COLCHICINE	-	mMYC	-	-	-	-	-	-	1
COPANLISIB	-	-	mYWHAQ	-	-	mSTAT1	-	-	2
CRIZOTINIB	-	-	-	-	mMET	-	-	-	1
CYTARABINE	-	mMYC	-	-	-	-	-	mPCNA	2
DABRAFENIB	-	mCD37+mYWHCore	mYWHAQ	-	-	-	-	mSFN	3
DABRAFENIB MESYLATE	-	mCD37+mYWHCore	mYWHAQ	-	-	-	-	mSFN	3
DACOMITINIB	-	mCD37	mCAV1+mYWHAQ	-	mMET	mSTAT1	mCDH1	mPCNA+mSFN	6
DALFAMPRIDINE	-	mNONO	-	-	-	-	mNONO	-	2
DAROLUTAMIDE	-	mNONO	mCAV1	mCCND1	-	-	mNONO	-	4
DASATINIB	-	mCD37+mJUN+mYWHCore	mCAV1+mPSMCore+mYWHAQ	-	-	mSTAT1	mCDH1	mSFN	5
DECITABINE	-	mMYC	-	-	-	-	-	mPCNA	2
DEFIBROTIDE SODIUM	-	-	-	-	mHSPB1	-	-	-	1
DICLOFENAC	-	-	mCAV1	-	-	mSTAT1	-	-	2
DICLOFENAC EPOLAMINE	-	-	mCAV1	-	-	-	-	-	1
DICLOFENAC POTASSIUM	-	-	mCAV1	-	-	-	-	-	1
DICLOFENAC SODIUM	-	-	mCAV1	-	-	-	-	-	1
DIENESTROL	-	-	-	-	mHSPB1	-	-	-	1
DIETHYLSTILBESTROL DIPHOSPHATE	-	-	-	-	mHSPB1	-	-	-	1
DIFLUNISAL	-	-	mCAV1	-	-	-	-	-	1
DIMETHYL FUMARATE	-	-	-	-	-	-	mCDH1	-	1
DOCETAXEL	-	mMYC	-	-	-	-	-	-	1
DOFETILIDE	-	mNONO	-	-	-	-	mNONO	-	2
ENCORAFENIB	-	mCD37+mMYC+mYWHCore	mYWHAQ	-	-	-	-	mSFN	3
ENZALUTAMIDE	-	mNONO	mCAV1	mCCND1	-	-	mNONO	-	4
ERDAFITINIB	-	mCD37	-	-	-	-	-	-	1
ERIBULIN MESYLATE	-	mMYC	-	-	-	-	-	-	1
ERLOTINIB	-	mCD37	mCAV1+mYWHAQ	-	mMET	mSTAT1	mCDH1	mPCNA+mSFN	6
ERLOTINIB HYDROCHLORIDE	-	mCD37	mCAV1+mYWHAQ	-	mMET	mSTAT1	mCDH1	mPCNA+mSFN	6
ESTRADIOL	-	-	-	-	mHSPB1	-	-	-	1
ESTRADIOL ACETATE	-	-	-	-	mHSPB1	-	-	-	1
ESTRADIOL CYPIONATE	-	-	-	-	mHSPB1	-	-	-	1
ESTRADIOL VALERATE	-	-	-	-	mHSPB1	-	-	-	1
ESTRIOL	-	-	-	-	mHSPB1	-	-	-	1
ESTROGENS, CONJUGATED	-	-	-	-	mHSPB1	-	-	-	1
ESTROGENS, CONJUGATED SYNTHETIC A	-	-	-	-	mHSPB1	-	-	-	1
ESTROGENS, ESTERIFIED	-	-	-	-	mHSPB1	-	-	-	1
ESTRONE	-	-	-	-	mHSPB1	-	-	-	1
ESTROPIPATE	-	-	-	-	mHSPB1	-	-	-	1
ETHINYL ESTRADIOL	-	-	-	-	mHSPB1	-	-	-	1
ETODOLAC	-	-	mCAV1	-	-	-	-	-	1
ETORICOXIB	-	-	mCAV1	-	-	-	-	-	1
EVEROLIMUS	mPPP1CA	mCD37	-	-	-	mSTAT1	-	mGNB1	4
FELODIPINE	-	-	-	-	mHSPB1	-	-	-	1
FENOPROFEN CALCIUM	-	-	mCAV1	-	-	-	-	-	1
FLUDARABINE PHOSPHATE	-	mMYC	-	-	-	-	-	mPCNA	2
FLURBIPROFEN	-	-	mCAV1	-	-	-	-	-	1
FLUTAMIDE	-	mNONO	mCAV1	mCCND1	-	-	mNONO	-	4
FULVESTRANT	mPPP1CA	mGNB2+mJUN	mCAV1	mCCND1	-	-	-	mGNB1	5
GEFITINIB	-	mCD37	mCAV1+mYWHAQ	-	mMET	mSTAT1	mCDH1	mPCNA+mSFN	6
GEMCITABINE HYDROCHLORIDE	-	mMYC	-	-	-	-	-	mPCNA	2
GILTERITINIB	-	mCD37	-	-	-	-	-	-	1
GUANIDINE HYDROCHLORIDE	-	mNONO	-	-	-	-	mNONO	-	2
IBRUTINIB	-	mCD37	mCAV1+mYWHAQ	-	mMET	mSTAT1	mCDH1	mPCNA+mSFN	6
IBUPROFEN	-	-	mCAV1	-	-	-	-	-	1
IBUPROFEN LYSINE	-	-	mCAV1	-	-	-	-	-	1
IMATINIB	-	mJUN+mYWHCore	mCAV1+mPSMCore+mYWHAQ	-	-	mSTAT1	-	-	3
IMATINIB MESYLATE	-	mJUN+mMYC	mCAV1+mPSMCore+mYWHAQ	-	-	mSTAT1	-	-	3
INDOMETHACIN	-	-	mCAV1	-	-	-	-	-	1
IVACAFTOR	-	-	-	-	mHSPB1	-	-	-	1
IXABEPILONE	-	mMYC	-	-	-	-	-	-	1
IXAZOMIB	mPPP1CA	-	mPSMCore	-	-	-	mPSMCore	-	3
IXAZOMIB CITRATE	mPPP1CA	mMYC	mPSMCore+mYWHAQ	-	-	-	mPSMCore	-	4
KETOPROFEN	-	-	mCAV1	-	-	-	-	-	1
KETOROLAC	-	-	mCAV1	-	-	-	-	-	1
KETOROLAC TROMETHAMINE	-	-	mCAV1	-	-	-	-	-	1
LAPATINIB	-	mCD37	mCAV1+mYWHAQ	-	mMET	mSTAT1	mCDH1	mPCNA+mSFN	6
LAPATINIB DITOSYLATE	-	mCD37	mCAV1+mYWHAQ	-	mMET	mSTAT1	mCDH1	mPCNA+mSFN	6
LAROTRECTINIB	-	mCD37	-	-	-	-	-	-	1
LASOFOXIFENE	-	-	-	-	mHSPB1	-	-	-	1
LITHIUM CARBONATE	mPPP1CA	mJUN+mMYC	-	-	-	-	-	-	2
LITHIUM CITRATE	mPPP1CA	mJUN+mMYC	-	-	-	-	-	-	2
MEFENAMIC ACID	-	-	mCAV1	-	-	-	-	-	1
MELOXICAM	-	-	mCAV1	-	-	-	-	-	1
MESALAMINE	-	-	mCAV1	-	-	-	-	-	1
MESTRANOL	-	-	-	-	mHSPB1	-	-	-	1
METFORMIN	-	-	-	-	-	mSTAT1	-	-	1
MIDOSTAURIN	-	mJUN+mYWHCore	mCAV1+mYWHAQ	-	-	mSTAT1	-	-	3
MIFEPRISTONE	-	mNONO	mCAV1	mCCND1	-	-	mNONO	-	4
NABUMETONE	-	-	mCAV1	-	-	-	-	-	1
NAPROXEN	-	-	mCAV1	-	-	-	-	-	1
NAPROXEN SODIUM	-	-	mCAV1	-	-	-	-	-	1
NECITUMUMAB	-	mCD37	mCAV1+mYWHAQ	-	mMET	mSTAT1	mCDH1	mPCNA+mSFN	6
NELFINAVIR	mPPP1CA	mCD37	-	-	-	-	-	mGNB1	3
NEPAFENAC	-	-	mCAV1	-	-	-	-	-	1
NERATINIB	-	mCD37	mCAV1+mYWHAQ	-	mMET	mSTAT1	mCDH1	mPCNA+mSFN	6
NILOTINIB	-	mJUN+mYWHCore	mCAV1+mPSMCore+mYWHAQ	-	-	mSTAT1	-	-	3
NILOTINIB HYDROCHLORIDE MONOHYDRATE	-	mJUN+mYWHCore	mPSMCore+mYWHAQ	-	-	-	-	-	2
NILUTAMIDE	-	mNONO	mCAV1	mCCND1	-	-	mNONO	-	4
NIMESULIDE	-	-	mCAV1	-	-	-	-	-	1
NIMODIPINE	-	-	-	-	mHSPB1	-	-	-	1
NINTEDANIB	-	mCD37	mCAV1	-	-	mSTAT1	mCDH1	-	4
NINTEDANIB ESYLATE	-	mCD37	mCAV1	-	-	-	-	-	2
NIRAPARIB	-	-	-	-	-	-	-	mPCNA	1
NITROGLYCERIN	-	mJUN	mPSMCore	-	-	-	-	-	2
OLAPARIB	-	-	-	-	-	-	-	mPCNA	1
OLARATUMAB	-	-	mCAV1	-	-	-	-	-	1
OLSALAZINE SODIUM	-	-	mCAV1	-	-	-	-	-	1
OSIMERTINIB	-	mCD37	mCAV1+mYWHAQ	-	mMET	mSTAT1	mCDH1	mPCNA+mSFN	6
OSIMERTINIB MESYLATE	-	mCD37	mCAV1+mYWHAQ	-	mMET	mSTAT1	mCDH1	mPCNA+mSFN	6
OXAPROZIN	-	-	mCAV1	-	-	-	-	-	1
OXAPROZIN POTASSIUM	-	-	mCAV1	-	-	-	-	-	1
PACLITAXEL	-	mMYC	-	-	-	-	-	-	1
PALBOCICLIB	mPPP1CA	mCD37+mMYC	-	mCCND1	-	-	-	mPCNA	4
PANITUMUMAB	-	mCD37	mCAV1+mYWHAQ	-	mMET	mSTAT1	mCDH1	mPCNA+mSFN	6
PANOBINOSTAT	mPPP1CA	mMYC+mNONO+mYWHCore	mYWHAQ	mCCND1	-	-	mCDH1+mNONO	mGNB1+mPCNA+mSFN	6
PANOBINOSTAT LACTATE	mPPP1CA	mMYC+mNONO+mYWHCore	mYWHAQ	mCCND1	-	-	mCDH1+mNONO	mGNB1+mPCNA+mSFN	6
PAZOPANIB	-	-	mCAV1	-	-	mSTAT1	-	-	2
PAZOPANIB HYDROCHLORIDE	-	mCD37	mCAV1	-	-	mSTAT1	-	-	3
PERTUZUMAB	-	-	-	-	-	mSTAT1	-	-	1
PEXIDARTINIB	-	-	-	-	-	mSTAT1	-	-	1
PIROXICAM	-	-	mCAV1	-	-	-	-	-	1
POLYESTRADIOL PHOSPHATE	-	-	-	-	mHSPB1	-	-	-	1
PONATINIB	-	mCD37+mJUN+mYWHCore	mPSMCore+mYWHAQ	-	-	-	-	-	2
PONATINIB HYDROCHLORIDE	-	mJUN+mYWHCore	mPSMCore+mYWHAQ	-	-	-	-	-	2
QUINESTROL	-	-	-	-	mHSPB1	-	-	-	1
RABEPRAZOLE SODIUM	-	mCD37	-	-	-	-	-	-	1
RALOXIFENE	mPPP1CA	mGNB2+mJUN	mCAV1	mCCND1	mHSPB1	-	-	mGNB1	6
RAMUCIRUMAB	-	-	mCAV1	-	-	-	-	-	1
REGORAFENIB	-	mCD37+mJUN+mMYC+mYWHCore	mCAV1+mPSMCore+mYWHAQ	-	-	mSTAT1	-	mSFN	4
RETEPLASE	-	-	-	-	mHSPB1	-	-	-	1
RIBOCICLIB	mPPP1CA	mCD37+mMYC	-	mCCND1	-	-	-	mPCNA	4
RIBOCICLIB SUCCINATE	mPPP1CA	mCD37+mMYC	-	mCCND1	-	-	-	mPCNA	4
ROMIDEPSIN	mPPP1CA	mMYC+mNONO+mYWHCore	mYWHAQ	mCCND1	-	-	mCDH1+mNONO	mGNB1+mPCNA+mSFN	6
RUCAPARIB	-	-	-	-	-	-	-	mPCNA	1
RUCAPARIB CAMSYLATE	-	-	-	-	-	-	-	mPCNA	1
RUXOLITINIB	-	-	-	-	-	mSTAT1	-	-	1
RUXOLITINIB PHOSPHATE	-	-	-	-	-	mSTAT1	-	-	1
SELINEXOR	-	mMYC	-	-	-	mSTAT1	-	-	2
SIROLIMUS	-	-	-	-	-	mSTAT1	-	-	1
SORAFENIB	-	mCD37+mMYC+mYWHCore	mCAV1+mYWHAQ	-	-	mSTAT1	-	mSFN	4
SORAFENIB TOSYLATE	-	mCD37+mMYC+mYWHCore	mCAV1+mYWHAQ	-	-	mSTAT1	-	mSFN	4
SOTALOL HYDROCHLORIDE	-	mNONO	-	-	-	-	mNONO	-	2
STANOZOLOL	-	-	-	-	mHSPB1	-	-	-	1
STREPTOKINASE	-	-	-	-	mHSPB1	-	-	-	1
SULFASALAZINE	-	-	mCAV1	-	-	-	-	-	1
SULINDAC	-	-	mCAV1	-	-	mSTAT1	-	-	2
SUNITINIB	-	-	mCAV1	-	-	mSTAT1	-	-	2
SUNITINIB MALATE	-	-	mCAV1	-	-	mSTAT1	-	-	2
SYNTHETIC CONJUGATED ESTROGENS, B	-	-	-	-	mHSPB1	-	-	-	1
TALAZOPARIB	-	-	-	-	-	-	-	mPCNA	1
TALAZOPARIB TOSYLATE	-	-	-	-	-	-	-	mPCNA	1
TAMOXIFEN	mPPP1CA	mGNB2+mJUN	mCAV1	mCCND1	mHSPB1	-	-	mGNB1	6
TEMSIROLIMUS	-	mCD37+mYWHCore	mYWHAQ	-	-	mSTAT1	-	mSFN	4
TENECTEPLASE	-	-	-	-	mHSPB1	-	-	-	1
TIBOLONE	-	-	-	-	mHSPB1	-	-	-	1
TOFACITINIB	-	-	-	-	-	mSTAT1	-	-	1
TOFACITINIB CITRATE	-	-	-	-	-	mSTAT1	-	-	1
TOLMETIN SODIUM	-	-	mCAV1	-	-	-	-	-	1
TRASTUZUMAB	-	-	-	-	-	mSTAT1	-	-	1
TRASTUZUMAB EMTANSINE	-	mMYC	-	-	-	mSTAT1	-	-	2
UROKINASE	-	-	-	-	mHSPB1	-	-	-	1
VANDETANIB	-	mCD37	mCAV1+mYWHAQ	-	mMET	mSTAT1	mCDH1	mPCNA+mSFN	6
VEMURAFENIB	-	mCD37+mMYC+mYWHCore	mYWHAQ	-	-	-	-	mSFN	3
VENETOCLAX	mPPP1CA	mMYC	-	-	-	-	-	mPCNA	3
VINBLASTINE SULFATE	-	mMYC	-	-	-	-	-	-	1
VINCRISTINE SULFATE	-	mMYC	-	-	-	-	-	-	1
VINFLUNINE	-	mMYC	-	-	-	-	-	-	1
VINORELBINE TARTRATE	-	mMYC	-	-	-	-	-	-	1
VORAPAXAR	-	-	mCAV1	-	-	-	-	-	1
VORAPAXAR SULFATE	-	-	mCAV1	-	-	-	-	-	1
VORINOSTAT	mPPP1CA	mMYC+mNONO+mYWHCore	mYWHAQ	mCCND1	-	-	mCDH1+mNONO	mGNB1+mPCNA+mSFN	6
